# Supplementary material for: A New Mechanism of the Selective Photodegradation of Antibiotics in the Catalytic System Containing TiO2 and the Inorganic Cations
Source: Int J Mol Sci. 2021 Aug 13;22(16):8696. doi: 10.3390/ijms22168696 (PMC8395856; doi:10.3390/ijms22168696)
Supplement: Supplementary file 1 [file ijms-22-08696-s001.zip]

Archive with 1 entries (1 files):
- ijms-1336702-supplementary.pdf
